# Supplementary material for: Exploring the Maintaining Period and the Differentially Expressed Genes between the Yellow and Black Stripes of the Juvenile Stripe in the Offspring of Wild Boar and Duroc
Source: Animals (Basel). 2024 Jul 19;14(14):2109. doi: 10.3390/ani14142109 (PMC11274008; doi:10.3390/ani14142109)
Supplement: Supplementary file 1 [file animals-14-02109-s001.zip]

Archive with 2 entries (2 files):
- animals-3103931-supplementary figures.pdf
- animals-3103931-supplementary tables.xlsx
