# Supplementary material for: Exploring the Maintaining Period and the Differentially Expressed Genes between the Yellow and Black Stripes of the Juvenile Stripe in the Offspring of Wild Boar and Duroc
Source: Animals (Basel). 2024 Jul 19;14(14):2109. doi: 10.3390/ani14142109 (PMC11274008; doi:10.3390/ani14142109)
Supplement: Supplementary file 1 [file animals-14-02109-s001.zip › animals-3103931-supplementary tables.xlsx]

## Sheet: Table S1
Table S1 Collection of hair samples
ID Days	20d	30d	39d/40d	49d/50d	60d	70d	80d	90d	100d	110d	120d	130d	140d	150d	160d	170d	180d	190d	200d	210d	220d
WD01, WD02	2022-01-23	2022-02-02	2022-02-12	2022-02-22	2022-03-04	2022-03-14	2022-03-24	2022-04-03	2022-04-13	2022-04-23	2022-05-03	2022-05-13	2022-05-23	2022-06-02	2022-06-12	2022-06-22	2022-07-02	2022-07-12	2022-07-22	2022-08-01	2022-08-11
WD03, WD04			2023-01-20		2023-02-10		2023-03-02		2023-03-22		2023-04-13
WD05, WD06				2023-01-30		2023-02-20		2023-03-12		2023-04-01
WD07, WD08,WD09					2023-02-11		2023-03-03		2023-03-23		2023-04-14
WD10, WD11						2023-02-21		2023-03-13		2023-04-02
Note：WD01 and WD02 ,born on January 4,2022, are from the same litter； WD03,WD04,WD05,WD06 ,born on December 13,2022, are from the same litter； WD07,WD08,WD09,WD10,WD11,born on December 14,2022, are from the same litter；

## Sheet: Table S2
Table S2 Differently expressed genes identified from featureCounts and StringTie
software	gene_type	gene_name	baseMean	log2FoldChange	lfcSE	stat	pvalue	padj	group
featureCounts	DEmRNA	ESR1	126.225	-1.92976	0.353414	-5.46034	4.75223e-08	0.000174526	DOWN
		ZIC4	210.066	-1.77856	0.294242	-6.04453	1.49847e-09	6.60377e-06	DOWN
		ZIC1	1666.37	-1.37068	0.312214	-4.39018	1.13256e-05	0.01468	DOWN
		ZIC2	24.337	-2.57434	0.609141	-4.22619	2.37685e-05	0.0227713	DOWN
		CKM	922.226	-1.99144	0.467307	-4.26152	2.03037e-05	0.0213044	DOWN
		PECR	795.346	-2.13002	0.436914	-4.87514	1.08732e-06	0.00228518	DOWN
		MYH11	36574.4	-1.261	0.27141	-4.64612	3.38235e-06	0.00573308	DOWN
		VSIG1	50.9277	-1.76677	0.426966	-4.13795	3.50418e-05	0.0308859	DOWN
		KCNE5	39.3857	-3.11239	0.751203	-4.1432	3.42487e-05	0.0308859	DOWN
		RYR3	1494.74	-1.1711	0.261552	-4.47749	7.55272e-06	0.0110949	DOWN
		PAX9	36.9266	-1.48207	0.244241	-6.06806	1.29461e-09	6.60377e-06	DOWN
		KRT84	1600	1.50848	0.216266	6.97511	3.0563e-12	6.73455e-08	UP
		ENSSSCG00000043038	15.3428	-2.08384	0.481573	-4.32714	1.51055e-05	0.0175184	DOWN
	DElncRNA	ENSSSCG00000058666	26.417	-2.31586	0.547778	-4.22775	2.36045e-05	0.0227713	DOWN
		ENSSSCG00000052873	51.7359	-2.34746	0.526434	-4.45917	8.22792e-06	0.0113314	DOWN
		ENSSSCG00000053388	32.9136	-2.35618	0.389355	-6.0515	1.43507e-09	6.60377e-06	DOWN
		ENSSSCG00000061303	89.407	-2.45338	0.498371	-4.92279	8.53209e-07	0.00208894	DOWN
		ENSSSCG00000055695	58.1882	-2.36333	0.580261	-4.07288	4.64356e-05	0.0393542	DOWN
		ENSSSCG00000058850	59.3813	-2.49564	0.512909	-4.86566	1.14078e-06	0.00228518	DOWN
		ENSSSCG00000056225	197.087	-2.57704	0.487984	-5.281	1.28484e-07	0.000353893	DOWN
		ENSSSCG00000063027	20.2886	-1.62327	0.378349	-4.29041	1.78346e-05	0.0196492	DOWN
		ENSSSCG00000056963	20.0968	-2.22633	0.36445	-6.10875	1.00412e-09	6.60377e-06	DOWN
		ENSSSCG00000053718	358.841	-1.25675	0.262269	-4.79185	1.65246e-06	0.00303434	DOWN
StringTie	DEmRNA	MYH11	80071.6	-1.26838	0.271783	-4.66686	3.05833e-06	0.00489887	DOWN
		KRT84	3382.64	1.51023	0.213272	7.08124	1.4287e-12	1.83081e-08	UP
		PAX9	77.1019	-1.33328	0.219503	-6.07406	1.24717e-09	6.39276e-06	DOWN
		ZIC1	3553.19	-1.3539	0.309058	-4.38074	1.18278e-05	0.0150711	DOWN
		ZIC4	399.136	-1.83012	0.321723	-5.6885	1.2816e-08	4.69231e-05	DOWN
		PECR	1713.63	-2.15473	0.43696	-4.93118	8.17352e-07	0.00165907	DOWN
		ESR1	258.032	-1.95126	0.36564	-5.33656	9.4728e-08	0.000269754	DOWN
		RYR3	2720.87	-1.14776	0.252279	-4.54958	5.3754e-06	0.00810389	DOWN
		CKM	1947.62	-2.00559	0.465468	-4.30876	1.64175e-05	0.0182941	DOWN
		KCNE5	83.7397	-3.03637	0.731383	-4.15155	3.30229e-05	0.0316245	DOWN
		ENSSSCG00000043038	91.6718	-1.67912	0.340904	-4.92548	8.41543e-07	0.00165907	DOWN
		ENSSSCG00000044934	35.4202	-2.33606	0.562971	-4.14953	3.33162e-05	0.0316245	DOWN
	DElncRNA	ENSSSCG00000052873	111.691	-2.3641	0.531357	-4.44918	8.61988e-06	0.0122733	DOWN
		ENSSSCG00000053388	71.3704	-2.35924	0.358621	-6.57864	4.74764e-11	3.3662e-07	DOWN
		ENSSSCG00000053718	752.582	-1.27216	0.261863	-4.85809	1.18525e-06	0.00216977	DOWN
		ENSSSCG00000055695	114.238	-2.39134	0.588229	-4.06532	4.79668e-05	0.0439051	DOWN
		ENSSSCG00000056225	417.537	-2.55868	0.492075	-5.19978	1.99525e-07	0.000511363	DOWN
		ENSSSCG00000056930	63.9956	-2.32929	0.385952	-6.03517	1.58796e-09	6.78295e-06	DOWN
		ENSSSCG00000056963	40.6973	-2.34667	0.35753	-6.56356	5.25373e-11	3.3662e-07	DOWN
		ENSSSCG00000058666	57.8747	-2.40819	0.554751	-4.34103	1.41814e-05	0.0165207	DOWN
		ENSSSCG00000058850	129.045	-2.45266	0.523187	-4.68792	2.75992e-06	0.00471559	DOWN
		ENSSSCG00000059927	308.944	11.762	1.00808	11.6677	1.86456e-31	4.77868e-27	UP
		ENSSSCG00000061303	191.306	-2.44923	0.496087	-4.9371	7.92931e-07	0.00165907	DOWN
		ENSSSCG00000061682	7.44027	-6.30327	1.50462	-4.18927	2.79851e-05	0.0286892	DOWN
		ENSSSCG00000063027	42.9672	-1.6664	0.375799	-4.43429	9.23777e-06	0.0124608	DOWN

## Sheet: Table S3
Table S3 Annotation for mapping reads
Biotype Sample Name	WD12_D	WD12_L	WD13_D	WD13_L	WD14_D	WD14_L	WD15_D	WD15_L	WD16_D	WD16_L
lncRNA	0.0012409	0.0010404	0.00118381	0.0014713	0.00114577	0.00277803	0.00152988	0.00181407	0.00143923	0.00750213
microRNA	0.982739	0.983054	0.981939	0.979429	0.984583	0.968379	0.979728	0.978129	0.980678	0.967944
protein_coding	0.00837012	0.00638484	0.00831613	0.0097209	0.00703194	0.0173235	0.00947064	0.0106836	0.00874253	0.0128815
snoRNA	0.003695	0.00487667	0.00451392	0.00515396	0.0037537	0.00709616	0.00535211	0.00538445	0.00517154	0.00688388
other	0.00395458	0.00464406	0.00404704	0.00422485	0.00348599	0.00442303	0.00391967	0.00398849	0.00396861	0.00478827

## Sheet: Table S4
Table S4 Primer of ZIC4 and ENSSSCG00000053388 in RT-qPCR
primer	sequences（5’→3’)
sus-ZIC4-202-117-F	CTCTGTGCATTTCGACTGCG
sus-ZIC4-202-117-R	AGGCACTTGGCACTGAACTG
sus-ENSSSCG00000053388-116-F	CCACTATCCAGTGTGTTACAGCT
sus-ENSSSCG00000053388-116-R	CACAGGGCTGAGGCAATATATTG
sus-GAPDH-98-F	CACTGAGGACCAGGTTGTGT
sus-GAPDH-98-R	TGACGAAGTGGTCGTTGAGG
